# Supplementary material for: Flatworm-specific transcriptional regulators promote the specification of tegumental progenitors in Schistosoma mansoni
Source: eLife. 2018 Mar 20;7:e33221. doi: 10.7554/eLife.33221 (PMC5927768; doi:10.7554/eLife.33221)
Supplement: Supplementary file 7. [file elife-33221-supp7.fa]

>G. salaris ZFP-1; Gsa_enemark-scf7180006948407_l_47647_C_66.395_gc_33.072-processed-gene-0.4-mRNA-1
MNEKLFFKNNNNSDNKLDHFLSNQTSNIMSIQDILNSSLSKDGNILERATSIISNMEQSR
GENASNHMKSLSNQIRTSIEEYLKSATGSQSPVKLSGEIKVFTEESSASPINLSFKDANS
VDQIKDEQKLLPSPFKSKRKSSNPVKVPILDVIPNVHSSPQTISQNSTSPSSPSGDSGVL
DLSRSNSIAGSAPITPMKDDHELWPNMKPSNSPIMNPFMPGNNPLFDYIQKHFLQVNKNE
PAERDFFLGNPNNHCHTMPYILPKPKEESLMNCFSAISPIKYQTNNNNSGQSQKRPVVRN
RMTPIQRRSNASRKFPCNQCRQEFTSLHSLEEHTLSVHGSYRCHICHAQFTQRSNLQRHA
LKHVGFKPFECTVCKKAYYRKDHLIRHMEIGHPGYDPRTNIKVHLTSSESLEFLNRAAIL
ANNIQSQMNSQTNDESNVDEPKTLIIDEKNTESSFEKCEQMETQTSIGSKVDSVPMQQGD
SSQEKTSPSSSPRDPFQWTSINHDPITGDHNLSV
>G. salaris ZFP-1-2; Gsa_ugustus_masked-scf7180006948858_l_11232_C_79.475_gc_34.144-processed-gene-0.1-mR
MNSEDEIRAKVMNTLVEALPYKQSLSLRLLITYCVDGGAMQSCVIDEILSRNNNNLNCKS
SENQNPISVRPVDLSTPKSTSPPTQITEPYDKPIINNITDNSRTDPLPMMWDQMKNILNT
PNLLNKDNLLTNNPFLPLLNPAKPVLDNDIIQSLIDKLNNGRKNTPLLNGNFINGNLKHD
FPMIFSQEKSKKNARKEGPINGVKGEKKMRYNRNFNCNQCKANFNSLADLNRHTVETHST
FKCTICSASFTQRSNLQRHSLKHVGFKPFTCALCKKEYYRKDHLMRHIEVTHPHVDPKSS
IITHLTSSECLEYLEKMNLSHNITNGSFDSEKKNENLNISPIDPKLQAGLSFNPLLSPED
LREKVKNPNDSNNNYNDIQNKQDSATHSCNPLSLTGLQEVASNEKLSEDCTNDIENTEDE
EHENPDDPYEREDCNQVSIDYSEESHLMQQTLDKSFKEADIHRTEEPVTYINESIYDSGE
VYRETSDNEELEDDEDDYEVDHGESEAAVATLQMSDDSHQGSTSLMEIDEHNQFNVK
>G. salaris ZFP-1-1; Gsa_genemark-scf7180006951788_l_44417_C_81.415_gc_35.892-processed-gene-0.4-mRNA-1
MSESDCEEEKLADLLIKNVLPKFKKELILQSLLVYQADGEEKRCLLINRSFNKASENDEE
IKPQNMFDQNAMLCDGSSRRKRKICKPTKIPQTPGESLEESKVSKGDFDIRNVCKSADDQ
IVIEDVDRNSAVLLNFPLDANSTTNASDSSILSTLINYNGDQPTPTAAPQVSTAAKFQPC
PQPVFCPPIDLSNSQKTFTPASTMNCQPVLTQSTPQTTLANGMPRPIRPRIAQLTMIPTN
STPNNNNIINHQNTLHLTHGRSCSNFIGSIFNNINLFPANSLFGCSTPRSQALTTSLLKL
NTNKMPMALNNNTPKMNYSNCQILDRSMKLGDQQTSMVNSIIDENGIQSRRYAKSFVCNQ
CKSVFASLSSLCEHTFAIHKSFRCTICDAKFTQRSNLQRHSLRHVGFKPFICNICTKAYY
RKDHLVRHIELSHPGANPRISITVKLSSAECLDFLEKNPPTEKVDEQFFEQHSEEMEEND
LEPIKQIKIDQDGDLTDEEEMKEDSTFNQLIIENNNTLSKEQLKLDSC
>S. mediterranea ZFP-1-1; dd_Smed_v6_2946_0_1
MFPFTINNTFKLLSHNSDNMEDDAIKERINQTILQSIGMKKNVKINAIVVIECDNEPKRT
LVINESSSGNSMNPNIQISSSLSNNAFSSISTNSVANHTGVILQQPSLFSTTIEDLQALF
NITPNLQQNITRHNISMQDHSNPTSFLFNSNHNSSPESVLKPDKPSETNESGFSSRKRKS
EKPTKIPQENSPNELNGLDLTLTVKQEHINYTDTDNKIERFFNSNLPIWPCATSTDIKPY
ISTQQPTTMLMKPKKTQAIAGHKKSSKVFNCNQCKLQFNSLNALCKHTFSDHRAFRCTFC
SANFTQRSNLQRHSLKHVGFKPFICNVCSKAYYRKDHLVRHIEVSHPGSDPKSNITVKLS
SSECLEYLERMQNNRLLELENAEENKAVMNSMCLEPLEKSSPFGIHVADIDSNNAMNEDC
VNGDGNEQSECSKFISYVKDDVESPGNLQISIDDKPFNGSMMMNCIKVEDIIPVNLTGNI
YLENCQEQALKNCI
>S. mediterranea ZFP-1; dd_Smed_v6_8720_0_1
MNFMEQNNSLMKSFHQLLHSHWLNPLQVIPPVSTRYSSYSSSTASFISPGKSESSDQEEP
LNLSLKYCDVQLSKSQNSPVPTNQFRLSSQIPLMIPHVFQTLFTSRPILPNIPKSHSMSG
FFPLQMTTMNDCNKQKRKSTPVKLKKSRCFKCNQCRQIFPCLNNLTEHTLQVHGSYKCHI
CNTSFTQRSNLQRHALRHVGFKPYKCGVCSKEYYRKDHLIRHISFNHPMVSPKENIIQRL
SSSESLNFIDSQEDSDAKLENEFSSFRPESDNSYHSYENNDDNNSIAEENIFLKVEPTDS
MDVDILN
>S. mansoni ZFP-1-1; Smp_049580
MLMNINNFMESVIPKTSTPTKELTGTDYINESSGHDMIKTDLLNSYTGTLSSVASSRKLT
TSKNISSHNSNRSILKDSETAASAECLSKDESYHKSNNSPTNYNGTEFLQGYTLINNQEN
LEANGLKMRLLATLADMIPHDESLSLRLLMSYTIDDQESECVVIDETLCRGGKRNETNNN
SFQNYLDKPISSNGIHETLLNEKKPILSAISLESSTTQQSTSNEADALDLSLHNETSDSM
DYHTGSLNTKSTKQDYKSQGIIDGVISETKSSINTGCIPLSLLSSSPVQSNMNTTKALDK
IVTTTSAANSINQIPLFDTSILALLPLLQQQQQSQQIQSNQQGTNTLTFQNVLNPSSLSL
LPATVPTSMTTISTTKSNPVTYNYTGMSTNANLLFSQLYPTQLQQNIQQTNNLITTHLSA
IIPKQTETTTTEPASTSVSNTIVGSLTNNAVNTQSLLNTASVIGFPLINPFSLHTNITNN
NSISNNNSNTDQFNAFLTSTPFLGTTSTSTLSQALPTQSSPSNITSISLGSTNTTATLLN
VKDKQTGLIETVGIMPSIKHLNQPIASLINQLTLNASSTNNNNNNNNISLKTLSTLSQLF
NSNLLTTISTPNSINHNITSSNTNSTNFNIVNNLNIPTIINTNINNNHTSLDNGTMNDNG
LITIEKTHTKSSSSANKLSNSSSPLYSLNNHSTDKLSKLTSAKYHKNENMKLSGQQSNTT
TTTTTTTNATTANSNFLFGRRLVLSRRFICNQCRRNFSSLAELNRHTIEAHNSFRCTICS
AHFTQRSNLQRHSLKHVGFKPFTCNLCKKEYYRKDHLVRHIEVTHPTHDPKMNITVHLTS
SECLDYLDRLQAGKQSQSPLLHHNQAENKESTSSFSSDVTTNITTTATTISTGSSIKNST
ASDICNKNSIYKEDFDLMNEESMRIEEATLETPDIEMNGDNDINNNEEDIEEQYYNMTDC
NEIS*
>S. mansoni ZFP-1-2; Smp_044870
METSISCKMDSSDEGSSLPVTQIDAPACVHKHEPTAEEKELTRLLIERVLPPFSKSLKLQ
ALVVYQADQEKMKCLLVNQTYEKNDHSFENDSPNQDLSDSGIMDTSTESISPIKTQADDV
IKKYGFSISRRKRKLSRPCKIPQTSVVSDPIEPLPATTASSPTSVPAQQISKAVTEIVTP
MKSGPTNGLFLPVSAVTLLPHVSVFSLPVTVLSTVHRPILPRIRTDKQSIPRPVNSYNLQ
TVISPQLKHTTSSNSLPKNSTKESINSTDDSSVLNRRYAKSFICNQCRKPFTSLTLLCEH
TFAVHKAFRCTICGAQFTQRSNLQRHSLRHVGFKPFVCKICDKSYYRKDHLVRHIELTHP
GCDPRTNLTVKLSSAECLDYLDQINKQDNTNSEQMQISCQNTTNNNTPEIAVKQDENDSQ
EKLCILVSQQQEQSGICSQSHQICTSINS*
>S. mansoni ZFP-1; Smp_145470
MNMISQPVLSSSTTGHGLSISDNFTTPIVSQPTLLNTVGLHDVNYEYLPYIFNSFLNPNN
QHHHQNDCNNTPLNHQLIPNNSDILNLNALQIPIFKMIIANRNNKMNDSIINNNPMINMT
HKNSENNSSFTNFSLTSSLTRAISSNTNSIGSQILPICTPLLQLAIRHALAECFPNNVQL
HIQGRLEISMNTIDNNNNTTTTNSSNSSSTTLYFNDTYESPTKSSNFSNENKQEDNNNNN
NPMCQKLINQQSTTSRRKPLNPSKCYPYDILYNNHYNNEQCENDNHISNNNNSNNFNLLH
VNQSTSPLLSTSSPTSPSSDSGVLDLSHGGSLADSAPITPLKEFQISHSLGISNDKHNSN
NSNNITDDNHHYQYFNLHDQLEQYDLHCFNREQDILESYKKQLAAFNQIQAVWKMSTSSN
SEKISNSSLKFDPKIKYSDNSNDKQKPNSEPNTPAKIGRRTRTNIGQTGRLTSXRRQSTN
RRFPCNQCKEEFPSLHTLEQHTLSQHGTYRCHICQAQFTQRSNLQRHALKHVGFKPFECR
VCSKAYYRKDHLMRHMEMGHPGFTPRDNITVHLTSSESLDYLTRSNSLVEFQSIPENYEQ
QEQQQQPMFTDETIIENEYYNDNEHENLDDTNLSPSPINKSHNVDSVYSPIKDEISLSLS
EEQIKDSTQTTQ
>F. hepatica ZFP-1-1; Fasociola_hepatica_D915_07143
MDEAESAYKSVVIPPSRAPDPQHDKKRSSDMLMSLPEVFPNPGPITSTPKKPPTTNTAAI
TSATSSNIELDEYRVPTIGNRSQPSHHHHQQQQLIQKFHVRSCPVSPIDTNKQITRAECN
GCEHQPNEVVIANSKQSSPVSLAGVLDGKNAKIEHEQTNSGPSDPTNDGTTRTKDEHGYR
TVQNRLKNDPKSIKQRLLSALTDMIPHKETLSLRLLVNYTIDDKDTECLVIDETLCRQKE
PSNEQKLYGKRGLKDRNSLNRDDSGLGSEISDSEAKRLKVDQLSATNETHVLDLSLHIEK
EDQELNEAMSTEPEELSNEGSRSSAVVENMHRSPSLNLSQDTSSVSGPATISTSHGALGA
ITSGSSMMPTTHTLPFLDSAVLTLLPLPSVSLTSECTMRQNAPETAEMLLLKELQALLNA
PNGIPQANTATLHSSPLKTLNDAITLNSTITDNTAATATSTNVPGVTSTISTGITNSVLD
LAKVSGIGEHSGVNLVSATHLAPPSITSTPLIGFPLLHQFNADSMNAVQALLPTSAPNFA
SFNFSPTAVFSVKDRSNGLNHQVSMTPGTKSFTQPVVSLLNQIPVSQTAPVSLRTTLSTL
SQLFAGSSTEGAGSASVSAVNSNGAETKRFNLDTLTTSLTGTNGSKLSRLSGSGQNTMDI
FSKQILLKAMDSAVTGQNSRPNQETEMNGSRSATCVINTVATGGGVVANGQNSSRDSATS
TAMTTATTTVSVPTNAKNPSHMSPNNSDNKSNHAPENPKPNRISTNTTTQPTSNGTTYST
NQFMFGRRLTNTRRFVCNQCRKNFVSLAELNRHTLEAHNSFKCTICSAHFTQRSNLQRHS
LKHVGFKPFTCNLCKKEYYRKDHLVRHIEVTHPNHDPKMNITVHLTSSECLDYLDRLHAG
KQTPSSSNGSTDFHETTEEDPEELIDSEEDMRIEEAATTTELELMETDEKENFDEGSVPV
LEND
>F. hepatica ZFP-1-2; Fasociola_hepatica_D915_02006
MKMDSLLNDSSEREFSTSPLNSSSLLSSTTDREHSLDEEKLSRVLIERVLPPFSKSLKLK
ALVVYQADREKMNCLMVNRNYEKIDSRTSMDPEELEPRPGQSNSLDEVSDLSDSGYVDCT
KLSNTPEIPLKPGISDLMALSGSSESADLNPTVSRRKRKLCRPCKIPQQGTLATEIQGSM
VIEEVKVPRLVTTSTTTVTSTFASSNSIISTSTIKTSSTTGSSNEIVPFTTKTISDSVIL
PVTAVTILPRVSVFSLPVTVLSTLPRPILPRLNHEKPTITVTTIPATSMLPTSAALSQPI
SLIRTNDSTTSTGKNTGSNTTTIQTTATPDLSNRRFGKSFLCNQCRRDFSSLSLLCAHTF
AVHRCFRCTICDAQFTQRSNLQRHSLRHVGFKPFICKVCDKAYYRKDHLVRHIELSHPGR
DPRLSLTVKLSSAECLEYLERLQAEGNDVEQVQMLCQTPDEPKHAPQSPVNGIGPIEEAE
PTIQTSPKQVTEGEAR
>F. hepatica ZFP-1; Fasociola_hepatica_D915_05028
MTPAGQLPILPPMQVCTCLSQAHRQQRRMVLQSTLSTKPLLISVSSPSITTSSEAAPAHW
LQNNNNNSTSSVLSFISNSNNNTMNNNSTSCLDMNMLANFYQPKTEPNMATALAPTASST
QLLYRAMLQQFGGVPSDPASLPYLLSAFCKRFAPDCRSSITNSTEPVPPTVNNTAGTPNF
AMTAAITSALSSNSSIVGSQVLPACSPLLQLAVRQALSQCLPHFSQLNIQGHLEISGGST
QAVQSATVLKFNDVNGIQSPTSPVVSMAEKPIMNGFSASELSIPCTSPVATSNLASTTTT
NSIAYTAGNELSHDTSQSSQFGASSSRRKSTNPIKCTLPENAPGSGLNLSPTSGVSNGGN
NNSTSPLIPPGRSSPNSPSTDSGVLDLSRNGSLAGSAPITPLKDLSLTHNASVEPTEQMG
RIQLLESYQKQLAAFSQYHSVWNKTMLFGALDPRVNGEVTAPVHSSGQSSSLFHPASNGA
LSAPNSPIKSIRRQRMNTGCNLVAGGATGNGTSSAHRLSNSVRRPSSNRRFPCNQCREEF
PSLHTLEEHTMCQHGTYRCHICKAQFTQRSNLQRHALKHVGFKPFECRVCSKAYYRKDHL
MRHMEMGHPGYTPRENITVHLTSSESLDYLNRSITQHGLGLSSESEPAGAAGQTTLHSSP
REIADHGIGMEVDDEVDRIDAEDEPDVVGEQIYRSNVSHEASRHRFDSTGSPHESGSFGE
VALDAEDEELEEAGAHPPSRSSVNSEIVPDEDRSSDTAIAHMSPETSTVATQPNSSTLSQ
FDCGRLLVPPTFKPYACGPHDNRKMSV
>D. lacteum ZFP-1-1; dd_Dlac_v9_194308_0_1
MIPMFPFSINNALKLFTIEPFDEDSVKERISQAILQSLPNKRNIKFNAIVVLECDNEPRR
TIVINEAITNSLTNPPSNNTQKMQVSFPTSSFSNISTSDVTSTSNVLVSQQPVFPATLEG
LQALLNLNRTNVSDGMIHNNISFFPVQTDNGQSLLKTEKHLNNNGGGLPSRKRKSEKPCK
IPQDSTTEFNGLDLSLGGRYEEKSLPTTNVPIWPCPTNHQNTLPRIKRPPTLPGQKKTSK
IFNCNQCKLQFNSLNALCKHTFSDHRAFRCTFCSANFTQRSNLQRHSLKHVGFKPFICNV
CSKAYYRKDHLVRHIEVSHPGSDPKSNITVKLSSSECLEYLEKMQNNKMMEMTNVKEGDN
HFLSTDNGSSHLFTETPQMKEEDTCPGTVKSSPLSGDMAPAEYSPATLPPYDYTRETSLT
DNDSESHDKLQISYEDITVKEEGRMEDTPEYQSHLDQPSLQHYSMLQTQEPLQGYPCVLN
QMALSGRSLN
>D. lacteum ZFP-1; dd_Dlac_v9_188037_0_1
MINCFDQNNSNFLKSLQNLFVQSQMMNHSPPMSTIYSPLSSSNASFSSPIKSEMFEQEEP
LNLSLKEEMKVPPTMNFNNTLFLPSVPFYLPPMFQALFTRPILPNAQKLDSNVYVHNISH
LSSPDFKRRRTIPLKIKKSRSFKCNQCRNMFTCLSTLSDHTQKEHGGYKCHICETSFTQR
SNLQRHALRHVGFKPYKCNVCAKEYYRKDHLIRHISFNHPTVNPKENIIQRLSSSESLNF
IDHHSEEITSLVKEESYSPLQFAPTSQNSFPSCNLSNDDVESLVEDNIFLTNLKEEVTVD
VMN
>E. multilocularis ZFP-1-1; EmuJ_000202700
MSQGLTEVLTNGFNLSDFPFGLLNAKPLKKPENSPVLSPETRHSAPSTPTPVSSTGYMQL
PFVEKSIQPSVNGSTNNVKEKLLAALREIIPHKSSLNLRMLITYTVDNARSDVIVIDETL
NRKDCESSAPTGNILDLSQKSEDSTKPFNKENNVGSMIQTSATPILGLVSNTATPFNIIQ
PTDTSPPVTMNPEAALLMLQTLLNNTSTNLSQFGSFNFSLPMNLTPVQQAEIKSQIFPSE
IAPNITITNCENILSNLQFGPKLEASVPATNESGSRSSSPLSNHERSSPLGTFKPLPKSS
SQSVSGTFSRRYMHPRRFICNQCRQQFSSLAELNRHTLELHNSFRCNFCKAKFTQRSNLQ
RHSLKHVGFKPFTCNICQKEYYRKDHLVRHIEVTHPNVDPRVNITTRLTSSECLDFLDNL
HVYGNSEGSVEETSGSSQNETLTGLKFSPVRLEESSRLTDEGPSGGRIITLGAGEEGVPE
VESPSKALIGKIEQSQPMET
>E. multilocularis ZFP-1-2; EmuJ_000793900
MCVSASLRTRVACCHRQGHASTCEMGCNADWLDRCAIVRAHRWADLMPGAANEKPSVRVC
ECEDWMINLPKNPPHFPMSNGENTTADEKQKLLNGALQDSECNGQEASSEVAILDENQLA
QLLVRALFPSFAKEIRLQALIAYQIDGENYRSLIVNRCFKRVAGEEADNKITAISPEPVA
ASPLNDSGVECGDPPVSVETEGPVTQSTSRRKRKFCRPCKIPQSPPGALEEVPPCKMPEM
EQHLVGQTPEVSDTIAPTLMNALASAAQLEPKHQVPILPNLNSTPPTTNKLVLPLTTTPK
VSSSTPRPILPRPMLTNTTNTPVTSVQSLASLPDPSNDPVDSSETDDILASTRRYGKSFV
CNQCKLAFLSLNSLCEHTYSQHKAFRCNFCGAQFTQRSNLQRHSLRHVGFKPFVCGVCQK
EYYRKDHLVRHIEVTHPGTDSKKNIIVKLTSAECLDYLDAITQQHTQLQLQNPQTKSDKQ
EESIAPVATAMAAVVDTNPPAETASMKAA
>E. multilocularis ZFP-1A; EmuJ_000856500
MQIPPVKFDVETIIKAQAVSNVVGGDENMSISQNNIPVINLPIQNGMIPGHRSAESFPDF
SLLRKTEIFNFFSNLLGNSLRLSPCKPPAQEEKLEDMLSSSIRRAISESLSMGNSVNVSI
RGSLTISSEGRKPMTVTFTDGAVRFTTKTTTTVTPSKRKAYHPVKYTGSTPSSNSSCSST
VNPPHLSGCTTPSISEPCALDLSKGFSSVPSAQVTPLKPKQTPVAQSSPFNSVALLQPSN
LVNLYQTQQNVFGSAPTMLSTADQDSNEMVSGSAKRRRSGSTNVRKSNSTRQFACNQCEN
VFGSLQDLEEHTTSIHGAYRCHICSAKFTQRSNLQRHALKHVGFKPFECGLCERAYFRKD
HLMRHMETTHPGVPARANIHVRLTSSESLDYLSRFVGTGNTVEDVKQANDAYEKETRDQQ
CLIVKANSGPVVDGTRSIGSEDTTKSPEPFPVESNLMGLEESILSTTTPCPDA
>E. multilocularis ZFP-1B; EmuJ_000804100
MLPSSKQLEYVIHKAILECLPTKNCNLTVQGEITIGIDSAVPVAVKLGTATIGTTDTNNP
PSTSKRKSYQPMRIRPTSVTSPTSHSPDSGALDLSRAASIVSAESAPPTPFKGEAAVTRD
YYEGNKEPGKTSAPRRCSAGGRRIFSCNQCSVMEFRSLQHLEVHTLEVHGGYRCHVCHAK
FTQRSNLQRHALKHVGFKPFQCRLCGHGYYRKDHLMRHMEVLHPNFSARENIDVYLTSSQ
SLDYLNNTHMCEKSPRPMQEQHTGERGIEVARDPGEMDSPLQ
>T. solium ZFP-1B; TsM_000086200
MLPSRSQLEHVIHKAILECLPTKDCNLTLHGEITICVDSAVPVSLKLGTATISTIDTNNP
PSTSKRKSYQPMRIRPTSVTSLASRSPDSGALDLSRATSIVSAESAPPTPFKGEAVVMGD
YYEGHKAPEKTSTSRRRFVGGRRIFSCNQCSEMEFRSLQHLELHTLEVHGGYRCHVCHAK
FTQRSNLQRHALKHVGFKPFQCRLCGHGYYRKDHLMRHMEVLHPNFPARENIDVYLTSSQ
SLDYLNNIHICEKSSPSVQDQQHAEERGIGVASDTGEIDSPLQ
>T. solium ZFP-1A; TsM_000156500
MQSPPIKFDVETIIKAQAVSNVIGADENMPISQSNIPVVNLPTPDGVIFGHRPVESFSDF
SLLRKTEIFNFFSNLLGNSHCLSPRKPSAQEEKLEDMLSASIRRVISDSLSMGNSLNVSI
RGSLTISTEGRRPITVTFTDGAVHSTTKTTGTATPSKRKAYHPVKYTGSTPSSNSSCSST
VNPPHLSGCTTPSISEPCALDLSKGFSSVPSAQVTPLKLKQTPVAQSSPFNPVTLLQQSN
FVNLYQTQQNMFGSAPTMLSTVDQDSNDVVSGPAKRRRIGSTNMRRSNSTRQFACNQCEN
VFGSLQDLEEHTTSIHGAYRCHICNAKFTQRSNLQRHALKHVGFKPFECGLCERAYFRKD
HLMRHMETTHPGVPARANIRVRLTSSESLDYLSRNAGNENSVEDVKQENDADEMKMGNEQ
CPIIKENSGSVVNGTHSVGSEDTTKSPEPFPVESNLMGPDGSILSTSPSHPNA
>T. solium ZFP-1-1; TsM_000969500
MSQGLTEVLTNGFNLNDFPFGLLNGKPFKKPESPPILSPETRHSAPSTPTPVSSAGFMQF
PFVDKSLQTSVNGTTNNVKEKLLAALREIIPHKSTLNLRMLVTYTVDNAKSDVIVIDETL
KRKECETLAPTGNILDLSQKSEDSMKPSSTESNAGSILQKSVAPIIGLVPNTTAPLGIIP
PTDSSPSATINPETALLVLQTLLNTNSTNLAQFGSFNFSLPMNLTSLQQGEIKSQIFPNE
IAPNVTITNCENILPNLQFGPKLEASVPTTNESGSRSSSPLSNHERTSPLGTFKPLQKSS
TQAVSGTFSRRYMHPRRFICNQCRQQFSSLAELNRHTLELHNSFRCNFCKAKFTQRSNLQ
RHSLKHVGFKPFTCNICQKEYYRKDHLVRHIEVTHPNVDPRVNITTRLTSSECLDFLDNL
HVYGNSEGSVEETSVSSQNETLAGSKFSPVKLEETSRLTDEGPSEGRLVTLGVGEESAPE
VESPSKPQSMET
>M. lignano ZFPA; macrostomum_RNA1509_53524
GAVSDSLKSPTADARLDILGSSNTSNSNNSGVSSGNVTQSDSKRSGQRSRSLFGLRSRRG
GHRSFPCNQCPEAFASLASLSKHTYSLHKSYKCTFCSASFTQRSNLQRHSLKHVGFKPFA
CRCCQKSYYRKDHLVRHIEVTHPGNEPKRNIETKLTSSECLEFLERRYETGEYSITIDGE
GDGEGDGEVDEEMPDEEELDEATGADAEVDSAMQPAEAGKLGEEAANASSKAEPEVSPDV
EEAAEPELIADAEVKVDADLQTRQDAELEEPETEQRWLQQQTMADSAESGTLAAEASA
>M. lignano ZFPB; macrostomum_RNA1509_56333
MDKAKFKARLMELVRDTFDFDTNARVTLLMSVRLDDQTEALNVEVSEELPAKPACGPVAA
APPAGSASAGGSKRKSQAPQRMVPSGEDSFVPAPAAATAPSRDASSSFGVDLSTPGTAAA
VAAEDEEPQPLNLSRHGSPSVGAAGSSSTPLKPAVSTSAAAAFQLNNPDLAFHPYLAAAV
QQRVVRPPALLSAAHLPALAPAGLQLPPPPLSQQPQSQRPPQPQPQKPAAPRQVRSRRPG
NRTFPCNQCGIVFQSLAGLSKHTFTTHKVYKCTFCAASFTQRSNLQRHSLKHVGFKPFEC
RCCRKSYYRKDHLVRHIEVTHPGFDPKLSIDTRLSSAECLQYLERKHESRDYTCLSGVVL
SAATAAASASEGGISTEAAEIAEAAEAPAAAAGEATASMEGEGETEELLMLDEEFDEAEA
DAEFDEPMDEAEAEEDAEIDVVGSEEAQPILLEQAAE
